# Supplementary material for: A Mitochondrion-Targeting Protein (B2) Primes ROS/Nrf2-Mediated Stress Signals, Triggering Apoptosis and Necroptosis in Lung Cancer
Source: Biomedicines. 2023 Jan 11;11(1):186. doi: 10.3390/biomedicines11010186 (PMC9855812; doi:10.3390/biomedicines11010186)
Supplement: Supplementary file 1 [file biomedicines-11-00186-s001.zip]

Archive with 1 entries (1 files):
- biomedicines-1981016-supplementary.pdf
